# Supplementary material for: Anti-Inflammatory Drug Therapy in Chronic Subdural Hematoma: A Systematic Review and Meta-Analysis of Prospective Randomized, Double-Blind and Placebo-Controlled Trials
Source: Int J Mol Sci. 2022 Dec 19;23(24):16198. doi: 10.3390/ijms232416198 (PMC9784956; doi:10.3390/ijms232416198)
Supplement: Supplementary file 1 [file ijms-23-16198-s001.zip]

Archive with 1 entries (1 files):
- ijms-2053943-supplementary.pdf
